# Supplementary material for: MiR-29b affects the secretion of PROG and promotes the proliferation of bovine corpus luteum cells
Source: PLoS One. 2018 Apr 4;13(4):e0195562. doi: 10.1371/journal.pone.0195562 (PMC5884578; doi:10.1371/journal.pone.0195562)
Supplement: S2 Table — (XLSX) [file pone.0195562.s002.xlsx]

## Sheet: Fig 1
	Fig 1A Relative expression of miR-29b
		Early	Middle	Late	Regressed
	1	1	0.29967	0.149753	0.078897
	2	1	0.2306	0.113	0.02456
	3	1	0.3235	0.184	0.12135
	mean	1	0.28459	0.148918	0.0749357
	SD	0	0.0393968	0.0289916	0.0396135
	letter	a	b	c	c
	Fig 1B Relative expression of OXTR
		Early	Middle	Late	Regressed
	1	1	0.63875	1.4914	1.89212
	2	1	1.03286	1.73706	2.43398
	3	1	1.12034	1.59023	1.79092
	mean	1	0.93065	1.60623	2.03901
	SD	0	0.209471	0.100925	0.282326
	letter	a	a	b	c
	Fig 1C OXTR/GAPDH
		Early	Middle	Late	Regressed
	1	0.353259	0.534563	1.0535	0.797284
	2	0.231207	0.396451	0.803313	0.73529
	3	0.336585	0.482574	0.823906	0.847245
	mean	0.307017	0.471196	0.893573	0.793273
	SD	0.0540362	0.056955	0.113397	0.0457934
	letter	a	b	c	d
	Fig 1E	Relative Rluc/Luc ratio of miR-29b
		mimics NC+WT	mimics+WT	mimics NC+Mut	mimics+Mut
	1	0.951	0.63231	0.95226	0.9723
	2	1.019	0.62932	1.0053	0.921
	3	1.03	0.66794	1.00244	1.23246
	mean	1	0.64319	0.986667	1.04192
	SD	0.034938	0.0175434	0.0243572	0.13635
	letter	a	b	a	a

## Sheet: Fig 3
	Fig 3A Relative expression of 29b
		mimics NC	miR-29b mimics	inhibitor NC	miR-29b inhibitor
	1	1	2560.4	1	0.02145
	2	1	2340.6	1	0.035213
	3	1	2813.5	1	0.016345
	mean	1	2571.5	1	0.024336
	SD	0	193.22	0	0.00796857
	letter	a	b	a	c
	Fig 3B Relative expression of OXTR
		mimics NC	miR-29b mimics	inhibitor NC	miR-29b inhibitor
	1	1	0.78125	1	1.1046
	2	1	0.83333	1	1.10303
	3	1	0.66667	1	0.9645
	mean	1	0.760417	1	1.05738
	SD	0	0.0696152	0	0.0656768
	letter	a	b	a	a
	Fig 3D FSHR/GAPDH
		mimics NC	miR-29b mimics	inhibitor NC	miR-29b inhibitor
	1	0.706496	0.425946	0.739985	0.774108
	2	0.709347	0.559018	0.696402	0.710819
	3	0.693685	0.420837	0.757186	0.719597
	mean	0.703176	0.4686	0.731191	0.734841
	SD	0.00681141	0.0639689	0.0255822	0.0279963
	letter	a	b	a	a

## Sheet: Fig 4
	Fig 4A Relative mRNA expression
		StAR				P450scc				3β-HSD
		mimics NC	miR-29b mimics	inhibitor NC	miR-29b inhibitor	mimics NC	miR-29b mimics	inhibitor NC	miR-29b inhibitor	mimics NC	miR-29b mimics	inhibitor NC	miR-29b inhibitor
	1	1	2.23	1	1.08	1	1.014	1	0.92	1	0.84	1	0.98
	2	1	2.27	1	1.12	1	0.83	1	0.93	1	0.88	1	1.36
	3	1	1.86	1	1.21	1	0.98	1	0.79	1	0.81	1	1.03
	mean	1	2.12	1	1.13667	1	0.941333	1	0.88	1	0.843333	1	1.12333
	SD	0	0.184572	0	0.054365	0	0.0799389	0	0.0637704	0	0.0286744	0	0.168589
	letter	a	b	a	c	a	a	a	a	a	b	a	c
	Fig 4B PROG concentration
		mimics NC	miR-29b mimics	inhibitor NC	miR-29b inhibitor
	1	95	100.6	95	94
	2	92	95	96	96
	3	103	105	96	94
	mean	96.6667	100.2	95.6667	94.6667
	SD	4.6428	4.09227	0.471405	0.942809
	letter	a	b	a	a
	Fig 4C Relative expression of OXTR
		NC-siRNA	S1	S2	S3
	1	1	0.23706	1.1057	0.54486
	2	1	0.2612	1.19	0.816
	3	1	0.46	1.21	0.785
	mean	1	0.31942	1.16857	0.715287
	SD	0	0.0998924	0.0451971	0.121173
	letter	a	b	a	b
	Fig 4D Relative mRNA expression
		StAR		P450scc		3β-HSD
		NC-siRNA	OXTR-siRNA	NC-siRNA	OXTR-siRNA	NC-siRNA	OXTR-siRNA
	1	1	1.43065	1	0.988514	1	1.11729
	2	1	1.03766	1	1.32256	1	0.874583
	3	1	1.2312	1	1.2246	1	1.123
	mean	1	1.23317	1	1.17856	1	1.03829
	SD	0	0.160442	0	0.140206	0	0.115782
	letter	a	b	a	c	a	b
	Fig 4E PROG concentration
		NC-siRNA	OXTR-siRNA
	1	98	108
	2	92	104
	3	104	112
	mean	98	108
	SD	4.89898	3.26599
	letter	a	c

## Sheet: Fig.5
	Fig 5A Relative mRNA expression
		BCL-2		BAX
		mimics NC	miR-29b mimics	inhibitor NC	miR-29b inhibitor
	1	1	1.26	1	0.795
	2	1	1.213	1	0.752
	3	1	1.4021	1	0.614
	mean	1	1.2917	1	0.720333
	SD	0	0.0803881	0	0.0772111
	letter	a	b	a	c
	Fig 5B BCL-2/BAX
		mimics NC	miR-29b mimics
	1	1	0.63
	2	1	0.51
	3	1	0.72
	mean	1	0.62
	SD	0	0.0860233
	letter	a	b
	Fig 5D mRNA/GAPDH
		BCL-2		BAX
		mimics NC	miR-29b mimics	inhibitor NC	miR-29b inhibitor
	1	1	1.232	1	0.55
	2	1	1.283	1	0.62
	3	1	1.34021	1	0.532
	mean	1	1.28507	1	0.567333
	SD	0	0.0442008	0	0.037959
	letter	a	b	a	c
	Fig 5G Apoptosis rate (%)
		mimics NC	miR-29b mimics
	1	11.48	9.17
	2	10.5	8.23
	3	12.12	10.03
	mean	11.3667	9.14333
	SD	0.6662	0.735089
	letter	a	b
	Fig 5H Cell proliferation (OD450)
		d0		d1		d2		d3		d4		d5
		NC	mimics	NC	mimics	NC	mimics	NC	mimics	NC	mimics	NC	mimics
	1	0.56	0.7	0.64	0.81	0.66	0.9	0.73	0.93	0.8	1.01	0.81	0.93
	2	0.46	0.48	0.56	0.68	0.64	0.81	0.75	0.89	0.79	0.96	0.82	1.03
	3	0.54	0.64	0.63	0.73	0.61	0.85	0.78	0.96	0.84	0.94	0.84	1.094
	mean	0.52	0.606667	0.61	0.74	0.636667	0.853333	0.753333	0.926667	0.81	0.97	0.823333	1.018
	SD	0.0432049	0.0928559	0.0355903	0.0535413	0.020548	0.0368179	0.020548	0.0286744	0.0216025	0.0294392	0.0124722	0.0674883
	letter	a	b	a	a	a	a	b	a	a	a	a	a
